# Supplementary material for: Effect of Short- to Long-Term Exposure to Ambient Particulate Matter on Cognitive Function in a Cohort of Middle-Aged and Older Adults: KoGES
Source: Int J Environ Res Public Health. 2022 Aug 11;19(16):9913. doi: 10.3390/ijerph19169913 (PMC9408640; doi:10.3390/ijerph19169913)
Supplement: Supplementary file 1 [file ijerph-19-09913-s001.zip]

Archive with 1 entries (1 files):
- ijerph-1826457-supplementary.pdf
